# Supplementary material for: Optimizing Photoelectrochemical UV Imaging Photodetection: Construction of Anatase/Rutile Heterophase Homojunctions and Oxygen Vacancies Engineering in MOF-Derived TiO2
Source: Molecules. 2024 Jun 28;29(13):3096. doi: 10.3390/molecules29133096 (PMC11243629; doi:10.3390/molecules29133096)
Supplement: Supplementary file 1 [file molecules-29-03096-s001.zip]

Archive with 1 entries (1 files):
- molecules-3061054-supplementary.pdf
